# Supplementary material for: Dogs Detecting COVID-19 From Sweat and Saliva of Positive People: A Field Experience in Mexico
Source: Front Med (Lausanne). 2022 Apr 1;9:837053. doi: 10.3389/fmed.2022.837053 (PMC9012113; doi:10.3389/fmed.2022.837053)
Supplement: Supplementary file 2 [file Data_Sheet_2.xlsx]

## Sheet: SWEAT
INTERNAL CONTROL CODE	GENDER	DATE THE SAMPLE WAS OBTAINED	SUDOR	ANTIGEN TEST RESULT	RT-PCR TEST RESULT	POSITIVE AND NEGATIVE RESULTS BY ANTIGEN AND RT-PCR	SAM	LEIA	MIKE	HARRY		CODES
5	M	2021-01-05	AS-S05012021-05		1	1	1	1	0	1		1 means positive to SARS-CoV-2
15	F	2021-01-05	AS-S05012021-15		1	1	0	0	1	1		0 means negative to SARS-CoV-2
20	M	2021-01-05	AS-S05012021-20		0	0	0	1	0	0		Empty cell means no data
25	M	2021-01-05	AS-S05012021-25		1	1	1	1	0	1		M = male
31	M	2021-01-05	AS-S05012021-31		1	1	1	0	0	0		F = female
36	M	2021-01-05	AS-S05012021-36		1	1	0	0	0	1
24	M	2021-01-12	AS-S12012021-24		1	1	0	0	0	0
89	F	2021-01-12	AS-S12012021-89		1	1	0	1	0	0
91	F	2021-01-12	AS-S12012021-91		1	1	0	0	0	1
102	F	2021-01-12	AS-S12012021-102		1	1	1	1	0	1
4	F	2021-01-13	AS-S13012021-04		0	0	0	1	0	0
22	F	2021-01-13	AS-S13012021-22	1		1	0	0	1	0
32	M	2021-01-13	AS-S13012021-32	0		0	1	1	0	0
36	F	2021-01-13	AS-S13012021-36	0		0	0	0	0	0
17	M	2021-01-14	AS-S14012021-17	0		0	0	0	0	0
20	M	2021-01-14	AS-S14012021-20	0		0	0	0	0	0
22	F	2021-01-14	AS-S14012021-22	0		0	0	0	0	0
27	M	2021-01-14	AS-S14012021-27	1		1	1	1	1	1
31	M	2021-01-14	AS-S14012021-31	1		1	1	1	1	1
37	F	2021-01-14	AS-S14012021-37	1		1	0	0	0	0
39	M	2021-01-14	AS-S14012021-39	1		1	1	1	1	1
46	F	2021-01-14	AS-S14012021-46	1		1	1	1	0	1
48	F	2021-01-14	AS-S14012021-48	0		0	0	0	0	0
52	F	2021-01-14	AS-S14012021-52	0		0	0	0	0	0
4	F	2021-01-15	AS-S15012021-04	0	0	0	0	0	0	0
17	F	2021-01-15	AS-S15012021-17	0		0	0	0	0	0
30	F	2021-01-15	AS-S15012021-30	0		0	0	0	0	0
31	F	2021-01-15	AS-S15012021-31	1		1	1	1	1	1
37	F	2021-01-15	AS-S15012021-37	0		0	0	0	0	0
59	M	2021-01-15	AS-S15012021-59	1		1	0	1	0	1
74	M	2021-01-15	AS-S15012021-74	1		1	1	1	1	1
1	M	2021-01-20	AS-S20012021-01	0		0	0	0	0	0
21	M	2021-01-20	AS-S20012021-21	0		0	0	0	1	0
32	F	2021-01-20	AS-S20012021-32	0		0	0		0	0
37	M	2021-01-20	AS-S20012021-37	0		0	0	0	0
47	F	2021-01-20	AS-S20012021-47	0		0	0		0	0
51	M	2021-01-20	AS-S20012021-51	0		0	1	0	0	0
65	M	2021-01-20	AS-S20012021-65	1		1	0	0	1	0
21	F	2021-01-21	AS-S21012021-21	0		0	0			0
26	M	2021-01-21	AS-S21012021-26	0		0	1	1	1
28	M	2021-01-21	AS-S21012021-28	1		1			1
7	F	2021-01-25	AS-S25012021-07	0		0	0	0	0	0
11	F	2021-01-25	AS-S25012021-11	1		1	0	0	1	1
16	F	2021-01-25	AS-S25012021-16	1		1	1	0	1	0
54	F	2021-01-25	AS-S25012021-54		1	1	1	0	1	0
57	F	2021-01-25	AS-S25012021-57	0		0		1	1
66	M	2021-01-25	AS-S25012021-66		0	0	1	0	0	1
69	F	2021-01-25	AS-S25012021-69	0		0	0	1	0	0
71	M	2021-01-25	AS-S25012021-71	0		0		0	0
76	M	2021-01-25	AS-S25012021-76	1		1	0	0	0	0
7	F	2021-01-26	AS-S26012021-07		0	0	0	0	1	0
16	F	2021-01-26	AS-S26012021-16	0		0	0	0	1	0
19	M	2021-01-26	AS-S26012021-19		0	0	0	0	0	0
25	M	2021-01-26	AS-S26012021-25	1		1	0	1	0	1
42	M	2021-01-26	AS-S26012021-42	0		0	0	0	1	0
48	F	2021-01-26	AS-S26012021-48	0		0	0	0	0	0
49	F	2021-01-26	AS-S26012021-49	1		1	1	1	0	1
51	M	2021-01-26	AS-S26012021-51	1		1	0	1	0	0
57	F	2021-01-26	AS-S26012021-57		1	1	1	1	0	1
53	F	2021-01-26	AS-S26012021-53		1	1	1	1	1	1
67	F	2021-01-26	AS-S26012021-67	1		1	1	0	1	1
5	M	2021-01-28	AS-S28012021-05	1		1	0	1	1	1
6	M	2021-01-28	AS-S28012021-06	0		0	0	1	1	0
9	F	2021-01-28	AS-S28012021-09		1	1	1	1	1	1
25	M	2021-01-28	AS-S28012021-25		1	1	0	0	0	0
50	M	2021-01-28	AS-S28012021-50	0		0	1	0	0	1
4	M	2021-01-27	AS-S2701202-04	0		0	0	1	0	1
9	F	2021-01-27	AS-S2701202-09	0		0	0	0	0	0
16	M	2021-01-27	AS-S2701202-16	1		1	1	1	1	1
2	F	2021-01-28	AS-S28012021-02	0	0	0	0	0	0	0
32	F	2021-01-27	AS-S2701202-32	1		1	1	0	1	1
7	M	2021-01-27	AS-S2701202-07	1		1	0	0	1	1
3	F	2021-01-29	AS-S29012021-03	0		0	1	0	1	1
8	M	2021-01-29	AS-S29012021-08		1	1	1	0	1	1
17	F	2021-01-29	AS-S29012021-17		1	1	0	1	1	1
19	M	2021-01-29	AS-S29012021-19	0		0	0	0	0	0
7	F	2021-02-02	AS-S02022021-07		0	0	0	0	0	0
14	F	2021-02-02	AS-S02022021-14		0	0	1	0	0	1
21	M	2021-02-02	AS-S02022021-21		1	1	0	0	0	1
24	F	2021-02-02	AS-S02022021-24		0	0	1	1	0	0
28	M	2021-02-02	AS-S02022021-28		1	1	1	1	0	0
49	F	2021-02-02	AS-S02022021-49		0	0		0	1
10	M	2021-03-12	AS-S12032021-10	0		0	1	1	1
103	F	2021-03-12	AS-S12032021-	1		1	1	1	1
13	F	2021-03-12	AS-S12032021-13		0	0	0	0	0
16	F	2021-03-12	AS-S12032021-16	0		0	0	0	0
3	F	2021-03-16	AS-S16032021-03	1	1	1	1	0	1
4	F	2021-03-16	AS-S16032021-04	1		1	1
6	F	2021-03-16	AS-S16032021-06		0	0	0	1	0
9	M	2021-03-16	AS-S16032021-09	0	0	0	1	0	0
19	M	2021-03-16	AS-S16032021-19	1	1	1	0	0	1
11	M	2021-03-18	AS-S18032021-11	0		0	1	0	1
14	F	2021-03-18	AS-S18032021-14	0	0	0	0	0	0
16	M	2021-03-18	AS-S18032021-16	1	1	1	1	0	1
24	F	2021-03-18	AS-S18032021-24		0	0	1	1	1
6	F	2021-03-19	AS-S19032021-06		1	1	0	0	0
9	F	2021-03-19	AS-S19032021-09	1		1	1	1	0
2	F	2021-03-22	AS-S22032021-02		1	1	1		1
5	F	2021-03-22	AS-S22032021-05	1	1	1	1		1
11	F	2021-03-22	AS-S22032021-11	0		0	1		0
14	M	2021-03-22	AS-S22032021-14		1	1	0		1
17	M	2021-03-22	AS-S22032021-17	0	1	0	1		0
20	M	2021-03-22	AS-S22032021-20		0	0	0		1
21	M	2021-03-22	AS-S22032021-21	0	0	0	1		0
3	F	2021-03-23	AS-S23032021-03	0	0	0	0	1	1
6	F	2021-03-23	AS-S23032021-06	1		1	1	1	1
11	F	2021-03-23	AS-S23032021-11	1		1	1	1	1
16	F	2021-03-23	AS-S23032021-16		1	1	1	0	0
20	F	2021-03-23	AS-S23032021-20		1	1	0	1	1
24	F	2021-03-23	AS-S23032021-24		1	1	0	0	0
16	F	2021-04-16	AS-S16042021-16	1		1	1	1	1
41	F	2021-01-21	AS-S21012021-41	1		1	1	1	0
32	M	2021-01-13	AS-S13012021-32	0		0	0	1	0
29	F	2021-01-21	AS-S21012021-29	1		1	1	1	0
36	F	2021-02-03	AS-S03022021-36	0		0	0	0	1
32	F	2021-01-20	AS-S20012021-32	0		0	0	0	0
89	F	2021-01-12	AS-S12012021-89		1	1	0	0	0
11	F	2021-04-22	AS-S22042021-11	0		0	0	0	1
1	F	2021-04-12	AS-S12042021-01		1	1		0	0
13	M	2021-04-08	AS-S08042021-13	1		1	1	1	1
25	M	2021-01-26	AS-S26012021-25	1		1	1	1	1
2	F	2021-03-22	AS-S22032021-02		1	1	1	1	1
3	F	2021-04-15	AS-S15042021-03		0	0		0
42	F	2021-04-16	AS-S16042021-42		0	0	1	1	1
42	M	2021-01-26	AS-S26012021-42	0		0	0	0	0
2	F	2021-03-22	AS-S22032021-02		1	1	1	1	1
54	F	2021-01-15	AS-S15012021-54		1	1	1	1	0
16	F	2021-01-26	AS-S26012021-16	0		0	0	1	0
31	F	2021-01-20	AS-S20012021-31		1	1	0	1	1
36	M	2021-01-05	AS-S05012021-36		1	1	0	0	1
2	F	2021-04-15	AS-S15042021-02		1	1	0	1	1
11	F	2021-04-07	AS-S07042021-11		0	0	0	1	1
13	F	2021-04-09	AS-S09042021-13	0		0	1	0	0
13	M	2021-04-26	AS-S26042021-13		0	0	0	1	0
19	F	2021-04-26	AS-S26042021-19	0		0	1	0	1
4	M	2021-05-11	AS-S11052021-04	1		1	1	1	1
26	F	2021-03-11	AS-S11032021-26		0	0		0
18	F	2021-03-02	AS-S02032021-18	0		0		0

## Sheet: SALIVA
INTERNAL CONTROL CODE	DATE THE SAMPLE WAS OBTAINED	GENDER	ANTIGEN TEST RESULT	RT-PCR TEST RESULT	POSITIVE AND NEGATIVE RESULTS BY ANTIGEN AND RT-PCR	SPAIDY	KRILLING	LEIA		CODES
25	2021-02-08	F	1		1	1	1	0		1 means positive to SARS-CoV-2
30	2021-02-08	M	0		0	1	0	1		0 means negative to SARS-CoV-2
34	2021-02-08	F	0		0	0	1	0		Empty cell means no data
37	2021-02-08	M	1		1	0	1	1		M = male
40	2021-02-08	F	0		0	1	1	0		F = female
52	2021-02-08	F	1		1	1	1	1
57	2021-02-08	F	0		0	0	1	1
6	2021-02-09	M	1		1	0	0	1
13	2021-02-09	F	0		0	1	0	0
17	2021-02-09	M	0		0	0	0	1
21	2021-02-09	F	0		0	1	1	1
23	2021-02-09	F	1		1	0	0	0
26	2021-02-09	F	0		0	1	0	1
30	2021-02-09	F	0		0	0	1	0
34	2021-02-09	F	0		0	0	0	1
5	2021-02-13	F	1		1	1	0	0
6	2021-02-13	F	1		1	1	1	0
7	2021-02-13	F	1		1	1	0	1
8	2021-02-13	M	0		0	1	1	0
9	2021-02-13	F	0		0	0	0	0
1	2021-02-16	F	1		1	1	1	1
6	2021-02-16	M	0		0	1	1	1
12	2021-02-16	F	1		1	1	1	1
22	2021-02-16	M	0		0	0	0	1
25	2021-02-16	M		0	0	0	0	0
1	2021-02-17	M	1	1	1	1	1	1
7	2021-02-17	F	1		1	1	1	1
11	2021-02-17	M	0	0	0	1	1	1
13	2021-02-17	F		0	0	0	0	1
17	2021-02-17	F	1		1	1	1	1
28	2021-02-17	F		0	0	0	1	0
1	2021-02-22	F	1		1	1	1
5	2021-02-22	F		0	0	0	0
9	2021-02-22	F		0	0	0	0
11	2021-02-22	F		0	0	0	1
12	2021-02-22	F		1	1	1	1
13	2021-02-22	M		0	0	0	0
25	2021-02-22	M	1		1	1	1
27	2021-02-22	F		0	0	0	0
34	2021-02-22	F		0	0	0	0
2	2021-02-23	F		1	1	0	1
9	2021-02-23	M		0	0	1	0
14	2021-02-23	F		0	0	0	0
17	2021-02-23	M		0	0	0	0
18	2021-02-23	M		0	0	0	0
42	2021-02-23	F		1	1	0	0
44	2021-02-23	M		0	0	0	0
5	2021-02-24	F	0		0	0	0
11	2021-02-24	F		0	0	1	1
10	2021-02-24	F		0	0	1	1
21	2021-02-24	M	0		0	1	1
22	2021-02-24	M		0	0	0	1
27	2021-02-24	F		0	0	0	0
29	2021-02-24	M		1	1	1	0
32	2021-02-24	F		0	0	1	1
19	2021-02-25	M		1	1	1	1
22	2021-02-25	F		0	0	0	0
24	2021-02-25	F		0	0	0	0
28	2021-02-25	F		0	0	0	0
31	2021-02-25	M		0	0	0	1
1	2021-03-01	F		1	1	0	1
3	2021-03-01	M	0	1	1	0	0
5	2021-03-01	M		0	0	1	1
6	2021-03-01	M		0	0	0	0
9	2021-03-01	M		0	0	0	0
10	2021-03-01	M		0	0	0	0
15	2021-03-01	M		0	0	0	0
18	2021-03-02	F		0	0	0	0
25	2021-03-02	F		0	0	0	0
3	2021-03-03	F		1	1	0	0
5	2021-03-03	M		0	0	0	0
12	2021-03-03	F	0		0	0	0
14	2021-03-03	F	1		1	0	1	1
26	2021-03-03	F		0	0	0	0
17	2021-03-04	F	1		1	1	1
19	2021-03-04	F	1		1	1	1
21	2021-03-04	F	0	1	1	0	0
23	2021-03-04	M		0	0	0	0
6	2021-03-08	F		0	0	1	1
10	2021-03-08	M		0	0	1	0
12	2021-03-08	F		1	1	1	1
13	2021-03-08	M		0	0	0	0
24	2021-03-08	M	0		0	0	0
35	2021-03-08	M	0	1	1	0	0
7	2021-03-09	M		0	0	1	1
14	2021-03-09	M		1	1	0	0
12	2021-03-09	F	1	1	1	1	1
16	2021-03-09	F		1	1	0	1
19	2021-03-09	M	1		1	0	1
7	2021-03-11	F		0	0	1	0
15	2021-03-11	M		0	0	0	0
16	2021-03-11	F		1	1	0	1
22	2021-03-11	F	1		1	1	1
26	2021-03-11	F		0	0	0	0
10	2021-03-12	M	0		0	1	1
102	2021-03-12	F	1		1	1	1
13	2021-03-12	F		0	0	0	0
16	2021-03-12	F	0		0	1	0
3	2021-03-16	F	1	1	1	1	1
4	2021-03-16	F	1		1	1	1
6	2021-03-16	F		0	0	1	0
9	2021-03-16	M		0	0	1	1
19	2021-03-16	M	1	1	1	1	1
25	2021-03-17	F	1		1	1	1
29	2021-03-17	F		0	0	1	0
3	2021-03-18	M		0	0	0	0
11	2021-03-18	M	0		0	0	0
14	2021-03-18	F	0	0	0	0	1
16	2021-03-18	M	1	1	1			0
24	2021-03-18	F		0	0	1	1
6	2021-03-19	F		1	1	0	1
9	2021-03-19	F	1		1	1	1
12	2021-03-19	F	1		1	1	0
14	2021-03-19	M	1	1	1	1	1
21	2021-03-19	F	1	1	1	1	1
22	2021-03-19	F		1	1			0
2	2021-03-22	F		1	1	1	1
5	2021-03-22	F	1	1	1			0
11	2021-03-22	F	0		0	1	0
14	2021-03-22	M		1		0	0
17	2021-03-22	M	0		0	1	1
20	2021-03-22	M		0	0	0	1
21	2021-03-22	M	0	0	0	1	1
3	2021-03-23	F	0	0	0	0	0
6	2021-03-23	F	1		1	1		1
11	2021-03-23	F	1		1	1	1
16	2021-03-23	F		1	1	1	0
20	2021-03-23	F		1	1	0	0
24	2021-03-23	F		1	1	1	1	1
